# Supplementary material for: Sex differences in growth and mortality in pregnancy-associated hypertension
Source: PLoS One. 2024 Jan 11;19(1):e0296853. doi: 10.1371/journal.pone.0296853 (PMC10783718; doi:10.1371/journal.pone.0296853)
Supplement: S1 Table — Number of exclusions based on birthweight by gestational age in (A) White live births, (B) Black live births, (C) White fetal deaths, and (D) Black fetal deaths. (XLSX) [file pone.0296853.s001.xlsx]

## Sheet: (A) White live birth
S1 Table A. Number of exclusions based on birthweight by gestational age in White live births
		PAH female				PAH male				Control female				Control male
Gestational age (weeks)		Excluded (birthweight too low)	Included	Excluded (birthweight too high)		Excluded (birthweight too low)	Included	Excluded (birthweight too high)		Excluded (birthweight too low)	Included	Excluded (birthweight too high)		Excluded (birthweight too low)	Included	Excluded (birthweight too high)
24	N	4	111	25		4	79	30		12	849	150		19	1099	185
	%	2.86	79.29	17.86		3.54	69.91	26.55		1.19	83.98	14.84		1.46	84.34	14.2
25	N	3	202	21		2	182	33		8	982	210		7	1308	218
	%	1.33	89.38	9.29		0.92	83.87	15.21		0.67	81.83	17.5		0.46	85.32	14.22
26	N	5	318	34		1	265	40		10	1136	267		7	1527	308
	%	1.4	89.08	9.52		0.33	86.6	13.07		0.71	80.4	18.9		0.38	82.9	16.72
27	N	5	453	42		3	375	41		10	1384	331		6	1760	364
	%	1	90.6	8.4		0.72	89.5	9.79		0.58	80.23	19.19		0.28	82.63	17.09
28	N	4	622	75		2	616	84		18	1511	846		9	2004	922
	%	0.57	88.73	10.7		0.28	87.75	11.97		0.76	63.62	35.62		0.31	68.28	31.41
29	N	12	756	99		16	801	99		28	1761	1160		38	2372	1242
	%	1.38	87.2	11.42		1.75	87.45	10.81		0.95	59.72	39.34		1.04	64.95	34.01
30	N	23	962	134		21	999	150		52	2260	1769		67	3136	1933
	%	2.06	85.97	11.97		1.79	85.38	12.82		1.27	55.38	43.35		1.3	61.06	37.64
31	N	44	1220	146		30	1260	173		67	3023	2217		73	4341	2566
	%	3.12	86.52	10.35		2.05	86.12	11.83		1.26	56.96	41.78		1.05	62.19	36.76
32	N	35	1599	216		25	1779	278		72	4847	2961		51	6581	3364
	%	1.89	86.43	11.68		1.2	85.45	13.35		0.91	61.51	37.58		0.51	65.84	33.65
33	N	76	2290	277		48	2572	344		127	8427	3585		130	10961	4185
	%	2.88	86.64	10.48		1.62	86.77	11.61		1.05	69.42	29.53		0.85	71.75	27.4
34	N	130	3608	334		109	4024	487		244	17876	4511		241	22100	5538
	%	3.19	88.61	8.2		2.36	87.1	10.54		1.08	78.99	19.93		0.86	79.27	19.86
35	N	271	5793	433		180	6856	491		395	37213	5032		461	46119	5648
	%	4.17	89.16	6.66		2.39	91.09	6.52		0.93	87.27	11.8		0.88	88.3	10.81
36	N	375	11033	466		345	13198	548		715	79510	4500		780	95758	5327
	%	3.16	92.92	3.92		2.45	93.66	3.89		0.84	93.84	5.31		0.77	94	5.23
37	N	544	20312	620		529	23847	742		1414	170425	4476		1772	199965	5661
	%	2.53	94.58	2.89		2.11	94.94	2.95		0.8	96.66	2.54		0.85	96.42	2.73
38	N	796	30322	805		833	34961	918		3176	365351	6970		3897	412953	8441
	%	2.49	94.98	2.52		2.27	95.23	2.5		0.85	97.3	1.86		0.92	97.1	1.98
39	N	1154	35778	752		1117	40264	711		8098	659799	9426		7925	700235	9933
	%	3.06	94.94	2		2.65	95.66	1.69		1.2	97.41	1.39		1.1	97.51	1.38
40	N	1037	31020	606		1050	33214	677		9976	770813	10169		9874	773232	10888
	%	3.17	94.97	1.86		3.01	95.06	1.94		1.26	97.45	1.29		1.24	97.39	1.37
41	N	635	15752	256		632	16903	279		7597	497666	5437		7391	488593	6109
	%	3.82	94.65	1.54		3.55	94.89	1.57		1.49	97.45	1.06		1.47	97.31	1.22
42	N	368	5505	44		410	5882	63		3953	169216	979		4274	164097	1419
	%	6.22	93.04	0.74		6.45	92.56	0.99		2.27	97.17	0.56		2.52	96.65	0.84
Gestational age category
Term (37 weeks or greater)	N	4534	138689	3083		4571	155071	3390		34214	2633270	37457		35133	2739075	42451
	%	0.0309898	0.947938	0.0210723		0.0280374	0.951169	0.0207935		0.0126487	0.973504	0.0138476		0.0124733	0.972455	0.0150714
Moderately preterm (32-36 weeks)	N	887	24323	1726		707	28429	2148		1553	147873	20589		1663	181519	24062
	%	0.0329299	0.902992	0.0640778		0.0225994	0.908739	0.0686613		0.00913449	0.869764	0.121101		0.00802436	0.875871	0.116105
Very preterm (28-31 weeks)	N	83	3560	454		69	3676	506		165	8555	5992		187	11853	6663
	%	0.0202587	0.868928	0.110813		0.0162315	0.864738	0.119031		0.0112153	0.581498	0.407287		0.0099984	0.633749	0.356253
Extremely preterm (less than 28 weeks)	N	17	1084	122		10	901	144		40	4351	958		39	5694	1075
	%	0.0139002	0.886345	0.0997547		0.00947867	0.854028	0.136493		0.00747803	0.813423	0.179099		0.00572855	0.836369	0.157902

## Sheet: (B) Black live birth
S1 Table B. Number of exclusions based on birthweight by gestational age in Black live births
		PAH female				PAH male				Control female				Control male
Gestational age (weeks)		Excluded (birthweight too low)	Included	Excluded (birthweight too high)		Excluded (birthweight too low)	Included	Excluded (birthweight too high)		Excluded (birthweight too low)	Included	Excluded (birthweight too high)		Excluded (birthweight too low)	Included	Excluded (birthweight too high)
24	N	3	69	17		4	42	19		13	883	141		8	981	191
	%	3.37	77.53	19.1		6.15	64.62	29.23		1.25	85.15	13.6		0.68	83.14	16.19
25	N	2	139	17		0	98	32		8	906	185		7	1090	198
	%	1.27	87.97	10.76		0	75.38	24.62		0.73	82.44	16.83		0.54	84.17	15.29
26	N	2	157	23		2	115	29		11	963	215		5	1078	204
	%	1.1	86.26	12.64		1.37	78.77	19.86		0.93	80.99	18.08		0.39	83.76	15.85
27	N	2	240	30		2	155	28		7	998	266		8	1063	245
	%	0.74	88.24	11.03		1.08	83.78	15.14		0.55	78.52	20.93		0.61	80.78	18.62
28	N	2	308	57		2	217	40		18	1065	535		10	1165	581
	%	0.54	83.92	15.53		0.77	83.78	15.44		1.11	65.82	33.07		0.57	66.34	33.09
29	N	11	385	54		6	280	50		19	1117	685		24	1217	714
	%	2.44	85.56	12		1.79	83.33	14.88		1.04	61.34	37.62		1.23	62.25	36.52
30	N	18	445	59		6	349	62		42	1340	1013		32	1479	1024
	%	3.45	85.25	11.3		1.44	83.69	14.87		1.75	55.95	42.3		1.26	58.34	40.39
31	N	9	545	86		17	476	83		49	1763	1227		58	1802	1269
	%	1.41	85.16	13.44		2.95	82.64	14.41		1.61	58.01	40.38		1.85	57.59	40.56
32	N	12	690	93		4	601	71		31	2365	1381		27	2615	1478
	%	1.51	86.79	11.7		0.59	88.91	10.5		0.82	62.62	36.56		0.66	63.47	35.87
33	N	42	905	89		25	809	95		73	3974	1543		57	4107	1792
	%	4.05	87.36	8.59		2.69	87.08	10.23		1.31	71.09	27.6		0.96	68.96	30.09
34	N	57	1244	91		48	1155	91		127	7596	1627		107	7942	2026
	%	4.09	89.37	6.54		3.71	89.26	7.03		1.36	81.24	17.4		1.06	78.83	20.11
35	N	102	1717	90		77	1746	102		200	13515	1479		203	14530	1591
	%	5.34	89.94	4.71		4	90.7	5.3		1.32	88.95	9.73		1.24	89.01	9.75
36	N	145	2776	77		121	2701	106		363	24478	867		399	26514	1004
	%	4.84	92.6	2.57		4.13	92.25	3.62		1.41	95.22	3.37		1.43	94.97	3.6
37	N	198	4110	61		199	4275	94		669	47502	704		762	52149	916
	%	4.53	94.07	1.4		4.36	93.59	2.06		1.37	97.19	1.44		1.42	96.88	1.7
38	N	354	5547	102		291	5751	97		1611	91214	1056		1870	98581	1048
	%	5.9	92.4	1.7		4.74	93.68	1.58		1.72	97.16	1.12		1.84	97.13	1.03
39	N	516	6215	103		388	6539	71		3768	140462	1064		3577	145714	1069
	%	7.55	90.94	1.51		5.54	93.44	1.01		2.59	96.67	0.73		2.38	96.91	0.71
40	N	440	5147	54		377	5236	54		4380	136429	1007		4357	137556	918
	%	7.8	91.24	0.96		6.65	92.39	0.95		3.09	96.2	0.71		3.05	96.31	0.64
41	N	254	2549	25		263	2677	33		3150	75600	414		3110	75600	426
	%	8.98	90.13	0.88		8.85	90.04	1.11		3.98	95.5	0.52		3.93	95.53	0.54
42	N	152	929	5		144	945	2		1641	26991	71		1875	26643	74
	%	14	85.54	0.46		13.2	86.62	0.18		5.72	94.04	0.25		6.56	93.18	0.26
Gestational age category
Term (37 weeks or greater)	N	1914	24497	350		1662	25423	351		15219	518198	4316		15551	536243	4451
	%	0.071522	0.915399	0.0130787		0.0605773	0.926629	0.0127934		0.0283021	0.963672	0.00802629		0.0279571	0.964041	0.00800187
Moderately preterm (32-36 weeks)	N	358	7332	440		275	7012	465		794	51928	6897		793	55708	7891
	%	0.0440344	0.901845	0.0541205		0.0354747	0.904541	0.0599845		0.0133179	0.870998	0.115685		0.0123152	0.865139	0.122546
Very preterm (28-31 weeks)	N	40	1683	256		31	1322	235		128	5285	3460		124	5663	3588
	%	0.0202122	0.85043	0.129358		0.0195214	0.832494	0.147985		0.0144258	0.595627	0.389947		0.0132267	0.604053	0.38272
Extremely preterm (less than 28 weeks)	N	9	605	87		8	410	108		39	3750	807		28	4212	838
	%	0.0128388	0.863053	0.124108		0.0152091	0.779468	0.205323		0.00848564	0.815927	0.175587		0.00551398	0.82946	0.165026

## Sheet: (C) White fetal death
S1 Table C. Number of exclusions based on birthweight by gestational age in White fetal deaths
		PAH female				PAH male				Control female				Control male
Gestational age (weeks)		Excluded (birthweight too low)	Included	Excluded (birthweight too high)		Excluded (birthweight too low)	Included	Excluded (birthweight too high)		Excluded (birthweight too low)	Included	Excluded (birthweight too high)		Excluded (birthweight too low)	Included	Excluded (birthweight too high)
24	N	5	24	3		7	24	0		84	355	30		83	331	23
	%	15.63	75	9.38		22.58	77.42	0		17.91	75.69	6.4		18.99	75.74	5.26
25	N	0	44	1		2	23	1		40	251	25		44	255	23
	%	0	97.78	2.22		7.69	88.46	3.85		12.66	79.43	7.91		13.66	79.19	7.14
26	N	1	29	1		2	24	1		45	278	10		39	289	8
	%	3.23	93.55	3.23		7.41	88.89	3.7		13.51	83.48	3		11.61	86.01	2.38
27	N	2	25	0		2	27	1		35	233	15		22	278	5
	%	7.41	92.59	0		6.67	90	3.33		12.37	82.33	5.3		7.21	91.15	1.64
28	N	2	41	4		1	42	0		46	286	21		32	342	15
	%	4.26	87.23	8.51		2.33	97.67	0		13.03	81.02	5.95		8.23	87.92	3.86
29	N	5	33	2		6	35	1		32	208	8		34	204	10
	%	12.5	82.5	5		14.29	83.33	2.38		12.9	83.87	3.23		13.71	82.26	4.03
30	N	2	30	1		3	50	0		39	232	7		36	261	11
	%	6.06	90.91	3.03		5.66	94.34	0		14.03	83.45	2.52		11.69	84.74	3.57
31	N	5	27	3		2	29	1		41	203	6		30	242	11
	%	14.29	77.14	8.57		6.25	90.63	3.13		16.4	81.2	2.4		10.6	85.51	3.89
32	N	2	30	0		3	46	0		41	254	6		38	316	8
	%	6.25	93.75	0		6.12	93.88	0		13.62	84.39	1.99		10.5	87.29	2.21
33	N	2	27	1		4	36	2		46	197	3		50	281	7
	%	6.67	90	3.33		9.52	85.71	4.76		18.7	80.08	1.22		14.79	83.14	2.07
34	N	3	33	1		3	45	2		45	240	3		51	259	6
	%	8.11	89.19	2.7		6	90	4		15.63	83.33	1.04		16.14	81.96	1.9
35	N	11	23	1		3	35	1		55	256	6		68	315	6
	%	31.43	65.71	2.86		7.69	89.74	2.56		17.35	80.76	1.89		17.48	80.98	1.54
36	N	6	34	2		14	55	2		73	325	8		78	388	11
	%	14.29	80.95	4.76		19.72	77.46	2.82		17.98	80.05	1.97		16.35	81.34	2.31
37	N	10	27	2		8	28	3		57	364	8		77	418	12
	%	25.64	69.23	5.13		20.51	71.79	7.69		13.29	84.85	1.86		15.19	82.45	2.37
38	N	5	19	0		9	36	2		69	438	9		98	498	7
	%	20.83	79.17	0		19.15	76.6	4.26		13.37	84.88	1.74		16.25	82.59	1.16
39	N	1	23	1		5	29	1		71	442	12		62	454	14
	%	4	92	4		14.29	82.86	2.86		13.52	84.19	2.29		11.7	85.66	2.64
40	N	7	35	3		8	40	0		74	608	15		85	615	16
	%	15.56	77.78	6.67		16.67	83.33	0		10.62	87.23	2.15		11.87	85.89	2.23
41	N	2	12	0		2	6	0		29	247	8		26	214	3
	%	14.29	85.71	0		25	75	0		10.21	86.97	2.82		10.7	88.07	1.23
42	N	0	6	0		0	1	0		8	86	0		7	70	4
	%	0	100	0		0	100	0		8.51	91.49	0		8.64	86.42	4.94
Gestational age category
Term (37 weeks or greater)	N	25	122	6		32	140	6		308	2185	52		355	2269	56
	%	0.163399	0.797386	0.0392157		0.179775	0.786517	0.0337079		0.121022	0.858546	0.0204322		0.132463	0.846642	0.0208955
Moderately preterm (32-36 weeks)	N	24	147	5		27	217	7		260	1272	26		285	1559	38
	%	0.136364	0.835227	0.0284091		0.10757	0.864542	0.0278884		0.166881	0.816431	0.0166881		0.151435	0.828374	0.0201913
Very preterm (28-31 weeks)	N	14	131	10		12	156	2		158	929	42		132	1049	47
	%	0.0903226	0.845161	0.0645161		0.0705882	0.917647	0.0117647		0.139947	0.822852	0.0372011		0.107492	0.854235	0.0382736
Extremely preterm (less than 28 weeks)	N	8	122	5		13	98	3		204	1117	80		188	1153	59
	%	0.0592593	0.903704	0.037037		0.114035	0.859649	0.0263158		0.14561	0.797288	0.0571021		0.134286	0.823571	0.0421429

## Sheet: (D) Black fetal death
S1 Table D. Number of exclusions based on birthweight by gestational age in Black fetal deaths
		PAH female				PAH male				Control female				Control male
Gestational age (weeks)		Excluded (birthweight too low)	Included	Excluded (birthweight too high)		Excluded (birthweight too low)	Included	Excluded (birthweight too high)		Excluded (birthweight too low)	Included	Excluded (birthweight too high)		Excluded (birthweight too low)	Included	Excluded (birthweight too high)
24	N	6	20	1		3	18	1		40	161	14		48	186	12
	%	22.22	74.07	3.7		13.64	81.82	4.55		18.6	74.88	6.51		19.51	75.61	4.88
25	N	3	22	1		3	14	0		26	132	9		20	110	10
	%	11.54	84.62	3.85		17.65	82.35	0		15.57	79.04	5.39		14.29	78.57	7.14
26	N	1	15	1		1	10	2		12	139	7		16	149	8
	%	5.88	88.24	5.88		7.69	76.92	15.38		7.59	87.97	4.43		9.25	86.13	4.62
27	N	0	28	1		1	20	0		18	137	6		15	131	5
	%	0	96.55	3.45		4.76	95.24	0		11.18	85.09	3.73		9.93	86.75	3.31
28	N	1	26	2		1	17	0		15	125	5		23	152	1
	%	3.45	89.66	6.9		5.56	94.44	0		10.34	86.21	3.45		13.07	86.36	0.57
29	N	1	15	2		1	20	0		19	94	5		24	96	1
	%	5.56	83.33	11.11		4.76	95.24	0		16.1	79.66	4.24		19.83	79.34	0.83
30	N	2	27	1		0	25	0		18	99	5		15	109	2
	%	6.67	90	3.33		0	100	0		14.75	81.15	4.1		11.9	86.51	1.59
31	N	1	18	0		0	24	0		18	94	3		18	100	7
	%	5.26	94.74	0		0	100	0		15.65	81.74	2.61		14.4	80	5.6
32	N	5	25	0		1	26	0		19	109	3		21	131	3
	%	16.67	83.33	0		3.7	96.3	0		14.5	83.21	2.29		13.55	84.52	1.94
33	N	7	23	0		3	27	1		22	69	0		25	97	4
	%	23.33	76.67	0		9.68	87.1	3.23		24.18	75.82	0		19.84	76.98	3.17
34	N	1	21	0		2	26	2		15	107	1		30	109	5
	%	4.55	95.45	0		6.67	86.67	6.67		12.2	86.99	0.81		20.83	75.69	3.47
35	N	4	16	0		6	19	0		25	82	1		36	100	3
	%	20	80	0		24	76	0		23.15	75.93	0.93		25.9	71.94	2.16
36	N	5	23	1		5	31	1		26	111	4		42	135	4
	%	17.24	79.31	3.45		13.51	83.78	2.7		18.44	78.72	2.84		23.2	74.59	2.21
37	N	5	19	1		3	21	2		21	126	4		36	117	10
	%	20	76	4		11.54	80.77	7.69		13.91	83.44	2.65		22.09	71.78	6.13
38	N	1	20	1		4	14	1		33	140	9		41	160	7
	%	4.55	90.91	4.55		21.05	73.68	5.26		18.13	76.92	4.95		19.71	76.92	3.37
39	N	2	10	0		2	9	0		17	119	3		33	135	3
	%	16.67	83.33	0		18.18	81.82	0		12.23	85.61	2.16		19.3	78.95	1.75
40	N	0	4	0		6	8	1		25	133	5		34	160	5
	%	0	100	0		40	53.33	6.67		15.34	81.6	3.07		17.09	80.4	2.51
41	N	2	3	0		2	0	0		15	49	1		9	49	1
	%	40	60	0		100	0	0		23.08	75.38	1.54		15.25	83.05	1.69
42	N					3	1	0		4	16	0		2	16	0
	%					75	25	0		20	80	0		11.11	88.89	0
Gestational age category
Term (37 weeks or greater)	N	10	56	2		20	53	4		115	583	22		155	637	26
	%	0.147059	0.823529	0.0294118		0.25974	0.688312	0.0519481		0.159722	0.809722	0.0305556		0.189487	0.778729	0.0317848
Moderately preterm (32-36 weeks)	N	22	108	1		17	129	4		107	478	9		154	572	19
	%	0.167939	0.824427	0.00763359		0.113333	0.86	0.0266667		0.180135	0.804714	0.0151515		0.206711	0.767785	0.0255034
Very preterm (28-31 weeks)	N	5	86	5		2	86	0		70	412	18		80	457	11
	%	0.0520833	0.895833	0.0520833		0.0227273	0.977273	0		0.14	0.824	0.036		0.145985	0.833942	0.020073
Extremely preterm (less than 28 weeks)	N	10	85	4		8	62	3		96	569	36		99	576	35
	%	0.10101	0.858586	0.040404		0.109589	0.849315	0.0410959		0.136947	0.811698	0.0513552		0.139437	0.811268	0.0492958
